# Supplementary material for: Retrotransposition creates sloping shores: a graded influence of hypomethylated CpG islands on flanking CpG sites
Source: Genome Res. 2015 Aug;25(8):1135–46. doi: 10.1101/gr.185132.114 (PMC4509998; doi:10.1101/gr.185132.114)
Supplement: Supplemental Material [file supp_gr.185132.114_Supplemental_scripts.zip]

Archive with 27 entries (24 files):
- supplemental_scripts/
- supplemental_scripts/.DS_Store
- __MACOSX/
- __MACOSX/supplemental_scripts/
- __MACOSX/supplemental_scripts/._.DS_Store
- supplemental_scripts/CGI_pair_finder.pl
- __MACOSX/supplemental_scripts/._CGI_pair_finder.pl
- supplemental_scripts/CGI_pair_surrounding.pl
- __MACOSX/supplemental_scripts/._CGI_pair_surrounding.pl
- supplemental_scripts/CGI_surrounding.pl
- __MACOSX/supplemental_scripts/._CGI_surrounding.pl
- supplemental_scripts/CGImapper.pl
- __MACOSX/supplemental_scripts/._CGImapper.pl
- supplemental_scripts/global_pairs.pl
- __MACOSX/supplemental_scripts/._global_pairs.pl
- supplemental_scripts/high_low_split.pl
- __MACOSX/supplemental_scripts/._high_low_split.pl
- supplemental_scripts/local_average.pl
- __MACOSX/supplemental_scripts/._local_average.pl
- supplemental_scripts/READ ME.txt
- __MACOSX/supplemental_scripts/._READ ME.txt
- supplemental_scripts/Shore_DMRs.pl
- supplemental_scripts/Shore_DMRs_sum.pl
- supplemental_scripts/Single_CGI_finder.pl
- __MACOSX/supplemental_scripts/._Single_CGI_finder.pl
- supplemental_scripts/slope_calc.pl
- __MACOSX/supplemental_scripts/._slope_calc.pl
