# Supplementary material for: Retrotransposition creates sloping shores: a graded influence of hypomethylated CpG islands on flanking CpG sites
Source: Genome Res. 2015 Aug;25(8):1135–46. doi: 10.1101/gr.185132.114 (PMC4509998; doi:10.1101/gr.185132.114)
Supplement: Supplemental Material [file supp_gr.185132.114_Supplemental_scripts.zip › supplemental_scripts/high_low_split.pl]

#!/usr/bin/perl
use strict;
use warnings;
use diagnostics;
$|=1;

##### CGI Characterization #######

#Fiorella C Grandi. 
#Last revision: 07/25/2014

#Purpose: To characterize islands as low or high; to designate those that are single. Distance for single CGIs can be changed. 

#Declare variables
my@data; #holds CGI data. 

## LOAD Mapped CGI data  ##
open INPUT,"test_CGIs_mapped.txt" or die "Couldn't open file: $!\n" ;

open OUTPUT, ">>test_CGIs_low.txt"; #prints the low CGIs
open OUTPUT2, ">>test_CGIs_high.txt"; #prints the high CGIs


#read into an array, split on high vs. low---can change this by changing what the cut off is. 
foreach my $line (<INPUT>) {
  chomp ($line);
  @data= split("\t", $line);
  if ($data[1]<= 20){
  print OUTPUT "$data[0]\t$data[1]\t$data[2]\t$data[3]\t$data[4]\t$data[5]\t$data[6]\n";
}
 if ($data[1]>= 80){
  print OUTPUT2 "$data[0]\t$data[1]\t$data[2]\t$data[3]\t$data[4]\t$data[5]\t$data[6]\n";
}
}
close INPUT;
close OUTPUT;
close OUTPUT2;
