# Supplementary material for: Retrotransposition creates sloping shores: a graded influence of hypomethylated CpG islands on flanking CpG sites
Source: Genome Res. 2015 Aug;25(8):1135–46. doi: 10.1101/gr.185132.114 (PMC4509998; doi:10.1101/gr.185132.114)
Supplement: Supplemental Material [file supp_gr.185132.114_Supplemental_scripts.zip › supplemental_scripts/Shore_DMRs_sum.pl]

#!/usr/bin/perl
use strict;
use warnings;
use diagnostics;
use Statistics::Descriptive;
use List::Util qw (min max sum); 
$|=1;

## Declare variables
my @array2;
my $CGI_ID;
my $last_CGIID;
my $total;
my $sum;
my $difference;
my $difference_per_cpg;
my $location_of_max_difference;
my $distance;
my $max_difference;
my @sum;

$last_CGIID=0;
$max_difference=0;
open DATA, "differences.txt" or die "Couldn't open file $!\n";
open OUTPUT, ">>cumulative_differences.txt";
foreach my $line (<DATA>){
  chomp ($line);
  @array2= split("\t", $line);
  $CGI_ID=$array2[0];
  $difference=$array2[10];
  $distance=$array2[3];
#IF THE ID matches the last ID
  if ($CGI_ID==$last_CGIID){
    push(@sum, $difference);
  }
  if (abs($difference) > $max_difference){
    $max_difference= $difference;
    $location_of_max_difference = $distance;
   }

  if ($CGI_ID != $last_CGIID){
#Get sum of last section
    $total=scalar(@sum);
    if ($total >0){
    $sum= sum(@sum);
    $difference_per_cpg=$sum/$total;
    print OUTPUT "chrY\t$last_CGIID\t$sum\t$total\t$difference_per_cpg\t$location_of_max_difference\n";
    $max_difference=0;
  }
    undef(@sum);
#start counting again
    $last_CGIID=$CGI_ID;
    push(@sum, $difference);
  }
}
$total=scalar(@sum);
    if ($total >0){
    $sum= sum(@sum);
    $difference_per_cpg=$sum/$total;
    print OUTPUT "chrY\t$last_CGIID\t$sum\t$total\t$difference_per_cpg\t$location_of_max_difference\n";
  }
