# Supplementary material for: Retrotransposition creates sloping shores: a graded influence of hypomethylated CpG islands on flanking CpG sites
Source: Genome Res. 2015 Aug;25(8):1135–46. doi: 10.1101/gr.185132.114 (PMC4509998; doi:10.1101/gr.185132.114)
Supplement: Supplemental Material [file supp_gr.185132.114_Supplemental_scripts.zip › supplemental_scripts/slope_calc.pl]

#!/usr/bin/perl
use strict;
use warnings;
use diagnostics;
use Statistics::Descriptive;
$|=1;

###########SLOPE CALCULATION #####
#Fiorella Grandi
#Last modified 08/07/2014

my @array;
my @array2;
my @array3;
my @array4;
my @array5;
my @array6;

#SPECIFY THE FILE TO BIN HERE
open INPUT,"test_file.txt" or die "Couldn't open file1: $!\n";
open OUTPUT, ">>test_file_grade.txt";
foreach my $line (<INPUT>) {
  chomp ($line);
  @array= split("\t", $line);
  if ($array[3]>= 1 && $array[3] <= 10){
    push(@array2,$array[4]);
  }
if ($array[3]>= 501 && $array[3] <= 510){
    push(@array3,$array[4]);
  }
if ($array[3]>= 1001 && $array[3] < 1010){
    push(@array4,$array[4]);
  }
if ($array[3]>= 1501 && $array[3] < 1510){
    push(@array5,$array[4]);
  }
if ($array[3]>= 2001 && $array[3] < 2010){
    push(@array6,$array[4]);
  }
}

# AVERAGE for point 1 (1-10)
my$stat_point1=Statistics::Descriptive::Full->new();
$stat_point1->add_data(@array2);
my $mean_point1= $stat_point1 ->mean();
my $sd_point1=$stat_point1->standard_deviation();
print OUTPUT "1:10\t$mean_point1\t$sd_point1\n";

# AVERAGE for point 2 (501-510)
my$stat_point2=Statistics::Descriptive::Full->new();
$stat_point2->add_data(@array3);
my $mean_point2= $stat_point2 ->mean();
my $sd_point2=$stat_point2->standard_deviation();
print OUTPUT "501:510\t$mean_point2\t$sd_point2\n";

# AVERAGE for point 3 (1001-1010)
my$stat_point3=Statistics::Descriptive::Full->new();
$stat_point3->add_data(@array4);
my $mean_point3= $stat_point3 ->mean();
my $sd_point3=$stat_point3->standard_deviation();
print OUTPUT "1001:1010\t$mean_point3\t$sd_point3\n";

# AVERAGE for point 4 (1501-1510)
my$stat_point4=Statistics::Descriptive::Full->new();
$stat_point4->add_data(@array5);
my $mean_point4= $stat_point4 ->mean();
my $sd_point4=$stat_point4->standard_deviation();
print OUTPUT "1501:1510\t$mean_point4\t$sd_point4\n";

# AVERAGE for point 5 (2001-2010)
my$stat_point5=Statistics::Descriptive::Full->new();
$stat_point5->add_data(@array6);
my $mean_point5= $stat_point5 ->mean();
my $sd_point5=$stat_point5->standard_deviation();
print OUTPUT "2001:2010\t$mean_point5\t$sd_point5\n";

### Calculating Grades

#Grade 1
my$grade_1 = $mean_point2 -$mean_point1;
print OUTPUT "Grade1\t$grade_1\n";
#Grade 2
my$grade_2 = $mean_point3 -$mean_point2;
print OUTPUT "Grade2\t$grade_2\n";
#Grade 3
my$grade_3 = $mean_point4 -$mean_point3;
print OUTPUT "Grade3\t$grade_3\n";
#Grade 4
my$grade_4 = $mean_point5 -$mean_point4;
print OUTPUT "Grade4\t$grade_4\n";
